# Supplementary material for: Preparation, Characterization and Evaluation of Antibacterial Properties of Polylactide-Polyethylene Glycol-Chitosan Active Composite Films
Source: Polymers (Basel). 2022 Jun 1;14(11):2266. doi: 10.3390/polym14112266 (PMC9183075; doi:10.3390/polym14112266)
Supplement: Supplementary file 1 [file polymers-14-02266-s001.zip]

Archive with 1 entries (1 files):
- polymers-1722798-supplementary.pdf
